# Supplementary material for: The target of rapamycin signaling pathway regulates vegetative development, aflatoxin biosynthesis, and pathogenicity in Aspergillus flavus
Source: eLife. 2024 Jul 11;12:RP89478. doi: 10.7554/eLife.89478 (PMC11239180; doi:10.7554/eLife.89478)
Supplement: Figure 2—figure supplement 1—source data 1. [file elife-89478-fig2-figsupp1-data1.zip]

Archive with 33 entries (33 files):
- Figure 2figure supplement 1 source data 1.zip
- Figure 2figure supplement 1 source data 10.zip
- Figure 2figure supplement 1 source data 11.zip
- Figure 2figure supplement 1 source data 12.zip
- Figure 2figure supplement 1 source data 13.zip
- Figure 2figure supplement 1 source data 14.zip
- Figure 2figure supplement 1 source data 15.zip
- Figure 2figure supplement 1 source data 16.zip
- Figure 2figure supplement 1 source data 17.zip
- Figure 2figure supplement 1 source data 18.zip
- Figure 2figure supplement 1 source data 19.zip
- Figure 2figure supplement 1 source data 2.zip
- Figure 2figure supplement 1 source data 20.zip
- Figure 2figure supplement 1 source data 21.zip
- Figure 2figure supplement 1 source data 22.zip
- Figure 2figure supplement 1 source data 23.zip
- Figure 2figure supplement 1 source data 24.zip
- Figure 2figure supplement 1 source data 25.zip
- Figure 2figure supplement 1 source data 26.zip
- Figure 2figure supplement 1 source data 27.zip
- Figure 2figure supplement 1 source data 28.zip
- Figure 2figure supplement 1 source data 29.zip
- Figure 2figure supplement 1 source data 3.zip
- Figure 2figure supplement 1 source data 30.zip
- Figure 2figure supplement 1 source data 31.zip
- Figure 2figure supplement 1 source data 32.zip
- Figure 2figure supplement 1 source data 4.zip
- Figure 2figure supplement 1 source data 5.zip
- Figure 2figure supplement 1 source data 6.zip
- Figure 2figure supplement 1 source data 7.zip
- Figure 2figure supplement 1 source data 8.zip
- Figure 2figure supplement 1 source data 9.zip
- Title for source data files.docx
