# Supplementary material for: The target of rapamycin signaling pathway regulates vegetative development, aflatoxin biosynthesis, and pathogenicity in Aspergillus flavus
Source: eLife. 2024 Jul 11;12:RP89478. doi: 10.7554/eLife.89478 (PMC11239180; doi:10.7554/eLife.89478)
Supplement: Figure 4—source data 1. [file elife-89478-fig4-data1.zip]

Archive with 2 entries (1 files):
- Figure 4 -source data 1/
- Figure 4 -source data 1/Figure 4 -source data 1.tif
